# Supplementary material for: Isostrictiniin Alleviates LPS-Induced Acute Lung Injury via the Regulation of the Keap1-Nrf2/HO-1 and MAPK/NF-κB Signaling Pathways
Source: Int J Mol Sci. 2025 Jun 19;26(12):5912. doi: 10.3390/ijms26125912 (PMC12193549; doi:10.3390/ijms26125912)
Supplement: Supplementary file 1 [file ijms-26-05912-s001.zip]

Archive with 1 entries (1 files):
- ijms-3612498-supplementary.pdf
